# Supplementary material for: Expression of Hairpin-Enriched Mitochondrial DNA in Two Hairworm Species (Nematomorpha)
Source: Int J Mol Sci. 2023 Jul 13;24(14):11411. doi: 10.3390/ijms241411411 (PMC10380579; doi:10.3390/ijms241411411)
Supplement: Supplementary file 1 [file ijms-24-11411-s001.zip]

Archive with 3 entries (3 files):
- Figure_S1.pdf
- Figure_S2.pdf
- File_S3.txt
